# Supplementary material for: Bream: an open-source deep learning framework for simultaneous base calling and DNA methylation detection on novel nanopore sequencing platforms
Source: Front Genet. 2026 Jan 14;17:1743148. doi: 10.3389/fgene.2026.1743148 (PMC12844561; doi:10.3389/fgene.2026.1743148)
Supplement: Supplementary file 1 [file Table1.xlsx]

## Sheet: Supplementary Table 1
Supplementary Table 1. Comparison of Alignment Metrics Across Different Datasets
	error rate	Deletion rate	Mismatch rate	Insertion rate	identity rate
A.thaliana	0.0816825	0.0261214	0.0411759	0.0143853	0.918304
O.sativa	0.103897	0.0330523	0.0541039	0.0167411	0.893811
YF6418	0.0976577	0.0317665	0.0500916	0.0157996	0.894234
YF6419	0.0954112	0.0300453	0.0501021	0.0152639	0.896724

## Sheet: Supplementary Table 2
Supplementary Table 2. Comparison of Sequencing Accuracy and Assembly Metrics Across Different Datasets. Assembly quality value and assembly error rate was estimated with reads mean sequencing quality >= 10
	passed reads (avg qual >= 10)	pass reads ratio	pass bases ratio	assembly quality value	assembly error rate
A.thaliana	2201265	0.636715	0.841715	13.3361	0.0463866
O.sativa	3621623	0.497912	0.712115	12.1638	0.0607609
YF6418	5024651	0.628269	0.819213	12.0096	0.062957
YF6419	4876040	0.641717	0.856817	11.9996	0.0631015

## Sheet: Supplementary Table 3
Supplementary Table 3. Model performance metrics for FruitFly, A. thaliana, and O. sativa
	D. melanogaster	A. thaliana	O. sativa
TP	3438656	1645982	104136904
FP	113930	55346	2738555
TN	3548817	1719502	104255031
FN	224091	128866	2856682
accuracy	0.953857	0.948105	0.973852
precision	0.96793	0.967469	0.974376
recall	0.938819	0.927393	0.9733
specifity	0.968895	0.968816	0.974404
F1	0.953152	0.947007	0.973838
MCC	0.908125	0.89698	0.947706
ROC	0.983501	0.979285	0.994499
PR	0.987946	0.984536	0.995396

## Sheet: Supplementary Table 4
Supplementary Table 4. Detailed Modification Model performance metrics for FruitFly under different error rates per 500bp.
error rate	0.0-0.05	0.05-0.10	0.10-0.15	0.15-0.2	0.2-0.25	0.25-0.3	>=0.3
accuracy	0.92252	0.951975	0.941813	0.910149	0.873558	0.844941	0.704696
precision	0.905667	0.936945	0.930703	0.906655	0.875578	0.854267	0.705628
recall	0.928013	0.965002	0.958152	0.928156	0.878645	0.851426	0.728729
specifity	0.917852	0.939924	0.924528	0.889286	0.868188	0.837695	0.679346
F1	0.916704	0.950766	0.944228	0.91728	0.877109	0.852844	0.716993
MCC	0.844521	0.904287	0.883842	0.819252	0.746911	0.688991	0.408673
ROC	0.956163	0.980676	0.978427	0.966673	0.947488	0.930175	0.789026

## Sheet: Supplementary Table 5
Supplementary Table 5. Correlation coefficiencies with WGBS between different depths and samples
	converage	Correlation Coefficient
A. thaliana	49.15(all)	0.974193
A. thaliana	30	0.968749
A. thaliana	25	0.965854
A. thaliana	20	0.961306
A. thaliana	15	0.953274
A. thaliana	10	0.937034
O. sativa	60.3(all)	0.977452
O. sativa	30	0.974714
O. sativa	25	0.973665
O. sativa	20	0.972084
O. sativa	15	0.969399
O. sativa	10	0.963339

## Sheet: Supplementary Table 6
Supplementary Table 6. runtime performance The experiments were conducted using 500 HDF5 files derived from D. melanogaster YF6419 data on a computational system equipped with an AMD EPYC 9654 CPU and two NVIDIA L40S GPUs.
	cost time (seconds)	bases(or CpG sites) per second
basecall without mod	950.53	565477
basecall with mod	1099.45	438832
call mod	300.43	33773

## Sheet: Supplementary Table 7
Supplementary Table 7 .Sequences of mutated helicase and nanopore proteins
Pifi-Like Helicase	M S L V F E D L K Q G Q R E A F N R I I E V V K K R S G G R I T L N G P A G C G K T T L T K F I I D H L V R N G I L G V V L A A P T H Q A K K V L S K L S G V E A N T I H R I L K I N P N T Y E D Q D I F E Q R E M P D L S K C N V L I C D E A S M Y G D K L F G I I L R S V P S W C V I I G I G D R E Q L P P V E P G S D G Q T L I S P F F T H P S F E Q L Y L T E V V R S N T P I I D V A T E I R M G S W L…
Mutant Pore Proteins	M N R L L A M A M L L A A L Q G C A L R E P M P A E L E N A T P T L T P R A S T Y Y D L L A L P R P K G R L V A A V Y G F R D Q T G Q Y R P S P A S S F S T S V T Q G A A S M L V D A L Q A S G W F R V L E R E G L Q N I L T E R K I I R A S Q N K P N T P V N I Q A D L P S L Q A A N I L L E G G V I A Y D T N V R S G G E G A A Y L G I S L S Q E Y R V D Q V S V N L R A V D V R S G Q V L A N V M T S K T…
